# Supplementary material for: Synergy between the alteration in the N-terminal region of butyrylcholinesterase K variant and apolipoprotein E4 in late-onset Alzheimer’s disease
Source: Sci Rep. 2019 Mar 26;9:5223. doi: 10.1038/s41598-019-41578-3 (PMC6435664; doi:10.1038/s41598-019-41578-3)
Supplement: Supplementary file 1 — Supplementary Table S1. [file 41598_2019_41578_MOESM1_ESM.xlsx]

## Sheet: Arkusz1
No.	AD/control	APOE variant	BCHE exon 1	BCHE exon 3	BCHE exon 4
1	AD	E3/E4	c.-32G>A, hom	c.1518-121C>T, hom	c.1699G>A/p.A567T, hom
2	AD	E2/E4	c.-32G>A, htz	c.1518-121C>T, htz	c.1699G>A/p.A567T, htz
3	AD	E3/E4	c.-32G>A, htz	c.1518-121C>T, htz	c.1699G>A/p.A567T, htz
4	AD	E3/E4	c.-32G>A, htz	c.1518-121C>T, htz	c.1699G>A/p.A567T, htz
5	AD	E2/E4	c.-32G>A, htz	c.1518-121C>T, htz	c.1699G>A/p.A567T, htz
6	AD	E4/E4	c.-32G>A, htz	c.1518-121C>T, htz	c.1699G>A/p.A567T, htz
7	AD	E3/E4	c.-32G>A, htz	c.1518-121C>T, htz	c.1699G>A/p.A567T, htz
8	AD	E3/E4	c.-32G>A, htz	c.1518-121C>T, htz	c.1699G>A/p.A567T, hom
9	AD	E3/E4	c.-32G>A, htz	c.1518-121C>T, htz	c.1699G>A/p.A567T, htz
10	AD	E3/E4	c.-32G>A, htz	c.1518-121C>T, htz	c.1699G>A/p.A567T, htz
11	AD	E4/E4	WT		WT
12	AD	E4/E4	WT		WT
13	AD	E3/E4	WT		WT
14	AD	E3/E4	WT		WT
15	AD	E3/E4	WT		c.1699G>A/p.A567T, htz
16	AD	E3/E4	WT		WT
17	AD	E3/E4	WT		WT
18	AD	E4/E4	WT		WT
19	AD	E4/E4	WT		WT
20	AD	E3/E4	WT		WT
21	AD	E2/E4	WT		WT
22	AD	E3/E4	WT		WT
23	AD	E3/E4	WT		WT
24	AD	E4/E4	WT		WT
25	AD	E3/E4	WT		WT
26	AD	E3/E4	WT		WT
27	AD	E4/E4	WT		WT
28	AD	E3/E4	WT		c.1699G>A/p.A567T, htz
29	AD	E3/E4	WT		WT
30	AD	E3/E4	WT		WT
31	AD	E3/E4	WT		WT
32	AD	E4/E4	WT		WT
33	AD	E3/E4	WT		c.1699G>A/p.A567T, htz
34	AD	E3/E4	WT		WT
35	AD	E3/E4	WT		WT
36	AD	E3/E4	WT		WT
37	AD	E3/E4	WT		c.1699G>A/p.A567T, htz
38	AD	E3/E4	WT		WT
39	AD	E3/E4	WT		WT
40	AD	E3/E4	WT		WT
41	AD	E3/E4	WT		c.1699G>A/p.A567T, htz
42	AD	E3/E4	WT		WT
43	AD	E4/E4	WT		WT
44	AD	E4/E4	WT		WT
45	AD	E4/E4	WT		c.1685-69C>T, htz
46	AD	E3/E4	WT		WT
47	AD	E4/E4	WT		c.1699G>A/p.A567T, hom
48	AD	E3/E4	WT		c.1699G>A/p.A567T, htz
49	AD	E3/E4	WT		WT
50	AD	E3/E4	WT		WT
51	AD	E3/E4	WT		c.1699G>A/p.A567T, htz
52	AD	E3/E4	WT		WT
53	AD	E3/E4	WT		WT
54	AD	E3/E4	WT		WT
55	AD	E3/E4	WT		WT
56	control	E3/E4	WT		c.1699G>A/p.A567T, htz
57	control	E2/E4	WT		WT
58	control	E3/E4	WT		c.1699G>A/p.A567T, htz
59	control	E3/E4	WT		WT
60	control	E3/E4	WT		WT
61	control	E3/E4	WT		WT
62	control	E3/E4	WT		WT
63	control	E2/E4	WT		c.1699G>A/p.A567T, htz
64	control	E3/E4	WT		c.1699G>A/p.A567T, htz
65	control	E3/E4	WT		WT
66	control	E3/E4	WT		WT
67	control	E3/E4	WT		WT
68	control	E3/E4	WT		c.1699G>A/p.A567T, htz
69	control	E2/E4	WT		WT
70	control	E3/E4	WT		WT
71	control	E3/E4	WT		WT
72	control	E3/E4	WT		WT
73	control	E3/E4	WT		c.1699G>A/p.A567T, htz
